# Supplementary material for: Identification of characteristic genes in cutaneous squamous cell carcinoma based on weighted gene co-expression network analysis
Source: Front Genet. 2025 Apr 14;16:1470584. doi: 10.3389/fgene.2025.1470584 (PMC12034687; doi:10.3389/fgene.2025.1470584)
Supplement: Supplementary file 1 [file Table2.xlsx]

## Sheet: Sheet1
Patient ID	Age	Sex	cSCC Site	Organization Source	Classification of cSCC	Acquisition method
Tumor1	92	Male	Face	Cutaneous Squamous Cell Carcinoma	Cutaneous Squamous Cell Carcinoma(Moderately Differentiated)	Surgery
Tumor2	82	Male	Face	Cutaneous Squamous Cell Carcinoma	Cutaneous Squamous Cell Carcinoma(Well-Differentiated)	Surgery
Tumor3	69	Female	Hand	Cutaneous Squamous Cell Carcinoma	Cutaneous Squamous Cell Carcinoma(Well-Differentiated)	Surgery
