# Supplementary material for: Identification of characteristic genes in cutaneous squamous cell carcinoma based on weighted gene co-expression network analysis
Source: Front Genet. 2025 Apr 14;16:1470584. doi: 10.3389/fgene.2025.1470584 (PMC12034687; doi:10.3389/fgene.2025.1470584)
Supplement: Supplementary file 2 [file Table3.xlsx]

## Sheet: Sheet1
Gene	Coefficient
S100A9	1.60914
ADH1B	-2.20374
LRP4	-1.55052
NPY1R	0
CDH3	0
TNFRSF12A	0
ID4	-0.34036
MMP1	0
NETO2	0
CRY2	0
MMP3	0
CCL27	-0.00016
