# Supplementary material for: Identification of characteristic genes in cutaneous squamous cell carcinoma based on weighted gene co-expression network analysis
Source: Front Genet. 2025 Apr 14;16:1470584. doi: 10.3389/fgene.2025.1470584 (PMC12034687; doi:10.3389/fgene.2025.1470584)
Supplement: Supplementary file 3 [file Table6.xlsx]

## Sheet: Sheet1
Cell	pvalue
Activated.CD4.T.cell	0.00111134
Activated.CD8.T.cell	0.00102014
Activated.dendritic.cell	0.00369233
CD56dim.natural.killer.cell	0.000211466
Eosinophil	0.0137599
Immature.dendritic.cell	0.00111134
MDSC	8.11e-07
Macrophage	0.00251664
Mast.cell	0.0375762
Neutrophil	2.63e-07
Regulatory.T.cell	0.00342428
Type.17.T.helper.cell	0.000657505
Effector.memory.CD4.T.cell	0.0375762
Memory.B.cell	0.0396774
