# Supplementary material for: Identification of characteristic genes in cutaneous squamous cell carcinoma based on weighted gene co-expression network analysis
Source: Front Genet. 2025 Apr 14;16:1470584. doi: 10.3389/fgene.2025.1470584 (PMC12034687; doi:10.3389/fgene.2025.1470584)
Supplement: Supplementary file 4 [file Table4.xlsx]

## Sheet: Sheet1
Model	AUC	AUC_95%CI_Lower	AUC_95%CI_Upper	Sensitivity	Specificity	Youden_Index
the 12 intersecting genes	0.683112	0.512085	0.854139	0.563529	0.615846	0.179375
the 5 characteristic genes	0.857685	0.751851	0.963519	0.624095	0.726291	0.350385
