# Supplementary material for: Identification of characteristic genes in cutaneous squamous cell carcinoma based on weighted gene co-expression network analysis
Source: Front Genet. 2025 Apr 14;16:1470584. doi: 10.3389/fgene.2025.1470584 (PMC12034687; doi:10.3389/fgene.2025.1470584)
Supplement: Supplementary file 5 [file Table1.xlsx]

## Sheet: Sheet1
Dateset	Sample name	Source name	Acquisition method	Classification of cSCC	Patient demographics (age, sex，etc)
GSE7553	GSM183234	Normal skin	Surgery	unavailable	unavailable
	GSM183300	Normal skin	Surgery	unavailable	unavailable
	GSM183301	Normal skin	Surgery	unavailable	unavailable
	GSM183302	Normal skin	Surgery	unavailable	unavailable
	GSM183236	Cutaneous Squamous Cell Carcinoma	Surgery	unavailable	unavailable
	GSM183237	Cutaneous Squamous Cell Carcinoma	Surgery	unavailable	unavailable
	GSM183238	Cutaneous Squamous Cell Carcinoma	Surgery	unavailable	unavailable
	GSM183239	Cutaneous Squamous Cell Carcinoma	Surgery	unavailable	unavailable
	GSM183240	Cutaneous Squamous Cell Carcinoma	Surgery	unavailable	unavailable
	GSM183267	Cutaneous Squamous Cell Carcinoma	Surgery	unavailable	unavailable
	GSM183268	Cutaneous Squamous Cell Carcinoma	Surgery	unavailable	unavailable
	GSM183269	Cutaneous Squamous Cell Carcinoma	Surgery	unavailable	unavailable
	GSM183270	Cutaneous Squamous Cell Carcinoma	Surgery	unavailable	unavailable
	GSM183271	Cutaneous Squamous Cell Carcinoma	Surgery	unavailable	unavailable
	GSM183272	Cutaneous Squamous Cell Carcinoma	Surgery	unavailable	unavailable
GSE42677	GSM1047850	Normal skin	Surgery	unavailable	unavailable
	GSM1047851	Normal skin	Surgery	unavailable	unavailable
	GSM1047852	Normal skin	Surgery	unavailable	unavailable
	GSM1047853	Normal skin	Surgery	unavailable	unavailable
	GSM1047854	Normal skin	Surgery	unavailable	unavailable
	GSM1047855	Normal skin	Surgery	unavailable	unavailable
	GSM1047856	Normal skin	Surgery	unavailable	unavailable
	GSM1047857	Normal skin	Surgery	unavailable	unavailable
	GSM1047858	Normal skin	Surgery	unavailable	unavailable
	GSM1047859	Normal skin	Surgery	unavailable	unavailable
	GSM1047840	Cutaneous Squamous Cell Carcinoma	Surgery	In situ cutaneous squamous cell carcinoma	unavailable
	GSM1047841	Cutaneous Squamous Cell Carcinoma	Surgery	In situ cutaneous squamous cell carcinoma	unavailable
	GSM1047842	Cutaneous Squamous Cell Carcinoma	Surgery	In situ cutaneous squamous cell carcinoma	unavailable
	GSM1047843	Cutaneous Squamous Cell Carcinoma	Surgery	In situ cutaneous squamous cell carcinoma	unavailable
	GSM1047844	Cutaneous Squamous Cell Carcinoma	Surgery	In situ cutaneous squamous cell carcinoma	unavailable
	GSM1047845	Cutaneous Squamous Cell Carcinoma	Surgery	Invasive cutaneous squamous cell carcinoma	unavailable
	GSM1047846	Cutaneous Squamous Cell Carcinoma	Surgery	Invasive cutaneous squamous cell carcinoma	unavailable
	GSM1047847	Cutaneous Squamous Cell Carcinoma	Surgery	Invasive cutaneous squamous cell carcinoma	unavailable
	GSM1047848	Cutaneous Squamous Cell Carcinoma	Surgery	Invasive cutaneous squamous cell carcinoma	unavailable
	GSM1047849	Cutaneous Squamous Cell Carcinoma	Surgery	Invasive cutaneous squamous cell carcinoma	unavailable
GSE45164	GSM1098446	Normal skin	unavailable	unavailable	unavailable
	GSM1098447	Normal skin	unavailable	unavailable	unavailable
	GSM1098448	Normal skin	unavailable	unavailable	unavailable
	GSM1098449	Cutaneous Squamous Cell Carcinoma	unavailable	unavailable	unavailable
	GSM1098450	Cutaneous Squamous Cell Carcinoma	unavailable	unavailable	unavailable
	GSM1098451	Cutaneous Squamous Cell Carcinoma	unavailable	unavailable	unavailable
	GSM1098452	Cutaneous Squamous Cell Carcinoma	unavailable	unavailable	unavailable
	GSM1098453	Cutaneous Squamous Cell Carcinoma	unavailable	unavailable	unavailable
	GSM1098454	Cutaneous Squamous Cell Carcinoma	unavailable	unavailable	unavailable
	GSM1098455	Cutaneous Squamous Cell Carcinoma	unavailable	unavailable	unavailable
	GSM1098456	Cutaneous Squamous Cell Carcinoma	unavailable	unavailable	unavailable
	GSM1098457	Cutaneous Squamous Cell Carcinoma	unavailable	unavailable	unavailable
	GSM1098458	Cutaneous Squamous Cell Carcinoma	unavailable	unavailable	unavailable
GSE2503	GSM47616	Normal skin	unavailable	unavailable	unavailable
	GSM47617	Normal skin	unavailable	unavailable	unavailable
	GSM47618	Normal skin	unavailable	unavailable	unavailable
	GSM47619	Normal skin	unavailable	unavailable	unavailable
	GSM47620	Normal skin	unavailable	unavailable	unavailable
	GSM47621	Normal skin	unavailable	unavailable	unavailable
	GSM47622	Cutaneous Squamous Cell Carcinoma	unavailable	Invasive cutaneous squamous cell carcinoma	unavailable
	GSM47623	Cutaneous Squamous Cell Carcinoma	unavailable	Invasive cutaneous squamous cell carcinoma	unavailable
	GSM47624	Cutaneous Squamous Cell Carcinoma	unavailable	Invasive cutaneous squamous cell carcinoma	unavailable
	GSM47625	Cutaneous Squamous Cell Carcinoma	unavailable	Invasive cutaneous squamous cell carcinoma	unavailable
	GSM47626	Cutaneous Squamous Cell Carcinoma	unavailable	Invasive cutaneous squamous cell carcinoma	unavailable
GSE117247	GSM3289857	Normal skin	unavailable	unavailable	unavailable
	GSM3289858	Normal skin	unavailable	unavailable	unavailable
	GSM3289859	Normal skin	unavailable	unavailable	unavailable
	GSM3289860	Normal skin	unavailable	unavailable	unavailable
	GSM3289861	Normal skin	unavailable	unavailable	unavailable
	GSM3289862	Normal skin	unavailable	unavailable	unavailable
	GSM3289863	Normal skin	unavailable	unavailable	unavailable
	GSM3289864	Normal skin	unavailable	unavailable	unavailable
	GSM3289865	Normal skin	unavailable	unavailable	unavailable
	GSM3289866	Normal skin	unavailable	unavailable	unavailable
	GSM3289867	Cutaneous Squamous Cell Carcinoma	unavailable	unavailable	unavailable
	GSM3289868	Cutaneous Squamous Cell Carcinoma	unavailable	unavailable	unavailable
	GSM3289869	Cutaneous Squamous Cell Carcinoma	unavailable	unavailable	unavailable
	GSM3289870	Cutaneous Squamous Cell Carcinoma	unavailable	unavailable	unavailable
	GSM3289871	Cutaneous Squamous Cell Carcinoma	unavailable	unavailable	unavailable
	GSM3289872	Cutaneous Squamous Cell Carcinoma	unavailable	unavailable	unavailable
	GSM3289873	Cutaneous Squamous Cell Carcinoma	unavailable	unavailable	unavailable
	GSM3289874	Cutaneous Squamous Cell Carcinoma	unavailable	unavailable	unavailable
