# Supplementary material for: Identification of characteristic genes in cutaneous squamous cell carcinoma based on weighted gene co-expression network analysis
Source: Front Genet. 2025 Apr 14;16:1470584. doi: 10.3389/fgene.2025.1470584 (PMC12034687; doi:10.3389/fgene.2025.1470584)
Supplement: Supplementary file 6 [file Table5.xlsx]

## Sheet: Sheet1
category	subcategory	ID	Description	GeneRatio	BgRatio	RichFactor	FoldEnrichment	zScore	pvalue	p.adjust	qvalue	geneID	Count
Organismal Systems	Immune system	hsa04657	IL-17 signaling pathway	9/64	95/8859	0.0947368	13.1137	10.1257	2.16367e-08	2.72622e-06	2.52808e-06	S100A9/MMP1/S100A8/LCN2/MMP3/S100A7/CXCL8/MMP13/CCL20	9
Organismal Systems	Endocrine system	hsa03320	PPAR signaling pathway	5/64	76/8859	0.0657895	9.1067	6.05438	0.000209049	0.0131701	0.0122129	ACADL/MMP1/FABP7/ADIPOQ/ACSBG1	5
Environmental Information Processing	Signaling molecules and interaction	hsa04061	Viral protein interaction with cytokine and cytokine receptor	5/64	100/8859	0.05	6.92109	5.07943	0.000745935	0.0268719	0.0249188	CCL27/CXCL13/CXCL8/CCL20/CXCL9	5
Human Diseases	Infectious disease: parasitic	hsa05146	Amoebiasis	5/64	103/8859	0.0485437	6.71951	4.9804	0.000853076	0.0268719	0.0249188	SERPINB4/SERPINB3/LAMB3/CXCL8/SERPINB13	5
