# Supplementary material for: Identification of characteristic genes in cutaneous squamous cell carcinoma based on weighted gene co-expression network analysis
Source: Front Genet. 2025 Apr 14;16:1470584. doi: 10.3389/fgene.2025.1470584 (PMC12034687; doi:10.3389/fgene.2025.1470584)
Supplement: Supplementary file 7 [file Table7.xlsx]

## Sheet: Sheet1
Gene	Immune	cor	text	pvalue
S100A9	Activated.B.cell	0.151054		0.417285
ADH1B	Activated.B.cell	-0.13508		0.467147
LRP4	Activated.B.cell	-0.56734	**	0.001064
ID4	Activated.B.cell	-0.6125	***	0.000332
CCL27	Activated.B.cell	-0.24234		0.18835
S100A9	Activated.CD4.T.cell	0.203489		0.272223
ADH1B	Activated.CD4.T.cell	-0.13105		0.480655
LRP4	Activated.CD4.T.cell	-0.47419	**	0.007622
ID4	Activated.CD4.T.cell	-0.44315	*	0.013245
CCL27	Activated.CD4.T.cell	-0.37339	*	0.039304
S100A9	Activated.CD8.T.cell	0.229505		0.214245
ADH1B	Activated.CD8.T.cell	-0.15766		0.395373
LRP4	Activated.CD8.T.cell	-0.53911	**	0.002042
ID4	Activated.CD8.T.cell	-0.43024	*	0.016448
CCL27	Activated.CD8.T.cell	-0.44919	*	0.011936
S100A9	Activated.dendritic.cell	0.488454	**	0.005304
ADH1B	Activated.dendritic.cell	-0.1004		0.589636
LRP4	Activated.dendritic.cell	-0.57298	***	0.000928
ID4	Activated.dendritic.cell	-0.74516	***	3.71e-06
CCL27	Activated.dendritic.cell	-0.15927		0.390505
S100A9	CD56bright.natural.killer.cell	0.360391	*	0.046414
ADH1B	CD56bright.natural.killer.cell	-0.08266		0.657334
LRP4	CD56bright.natural.killer.cell	0.048387		0.795633
ID4	CD56bright.natural.killer.cell	0.141935		0.444656
CCL27	CD56bright.natural.killer.cell	0.01371		0.942141
S100A9	CD56dim.natural.killer.cell	0.120803		0.517413
ADH1B	CD56dim.natural.killer.cell	-0.00121		0.995679
LRP4	CD56dim.natural.killer.cell	-0.38871	*	0.031477
ID4	CD56dim.natural.killer.cell	-0.34113		0.060965
CCL27	CD56dim.natural.killer.cell	-0.21613		0.241857
S100A9	Eosinophil	-0.04901		0.793474
ADH1B	Eosinophil	0.168952		0.362039
LRP4	Eosinophil	0.06371		0.732749
ID4	Eosinophil	0.375403	*	0.038192
CCL27	Eosinophil	0.136694		0.461801
S100A9	Gamma.delta.T.cell	0.217606		0.239616
ADH1B	Gamma.delta.T.cell	0.107258		0.564335
LRP4	Gamma.delta.T.cell	-0.65484	***	9.42e-05
ID4	Gamma.delta.T.cell	-0.54153	**	0.001935
CCL27	Gamma.delta.T.cell	-0.46613	**	0.008838
S100A9	Immature.B.cell	-0.08793		0.638093
ADH1B	Immature.B.cell	-0.02581		0.890567
LRP4	Immature.B.cell	-0.17137		0.355122
ID4	Immature.B.cell	-0.17944		0.332653
CCL27	Immature.B.cell	0.051613		0.782273
S100A9	Immature.dendritic.cell	-0.22164		0.230801
ADH1B	Immature.dendritic.cell	0.103226		0.579157
LRP4	Immature.dendritic.cell	0.446371	*	0.012533
ID4	Immature.dendritic.cell	0.199597		0.280442
CCL27	Immature.dendritic.cell	0.490726	**	0.005571
S100A9	MDSC	0.267218		0.146156
ADH1B	MDSC	-0.12218		0.511077
LRP4	MDSC	-0.81492	***	8.15e-07
ID4	MDSC	-0.78427	***	1.27e-06
CCL27	MDSC	-0.35323		0.05194
S100A9	Macrophage	0.08672		0.642742
ADH1B	Macrophage	0.029839		0.873464
LRP4	Macrophage	-0.70081	***	1.93e-05
ID4	Macrophage	-0.57339	***	0.000919
CCL27	Macrophage	-0.23911		0.194439
S100A9	Mast.cell	0.079661		0.670118
ADH1B	Mast.cell	0.067742		0.716465
LRP4	Mast.cell	-0.14798		0.425315
ID4	Mast.cell	-0.01048		0.955943
CCL27	Mast.cell	-0.03065		0.87005
S100A9	Monocyte	-0.27629		0.132431
ADH1B	Monocyte	0.304032		0.09657
LRP4	Monocyte	-0.11371		0.540993
ID4	Monocyte	-0.26411		0.150755
CCL27	Monocyte	0.1		0.59114
S100A9	Natural.killer.T.cell	0.1928		0.298738
ADH1B	Natural.killer.T.cell	-0.10565		0.570243
LRP4	Natural.killer.T.cell	-0.86774	***	3.58e-07
ID4	Natural.killer.T.cell	-0.66895	***	5.94e-05
CCL27	Natural.killer.T.cell	-0.53871	**	0.002061
S100A9	Natural.killer.cell	0.17828		0.337284
ADH1B	Natural.killer.cell	0.003226		0.987036
LRP4	Natural.killer.cell	-0.89476	***	1.68e-07
ID4	Natural.killer.cell	-0.60403	***	0.000418
CCL27	Natural.killer.cell	-0.53911	**	0.002042
S100A9	Neutrophil	0.707875	***	8.42e-06
ADH1B	Neutrophil	-0.22903		0.214358
LRP4	Neutrophil	0.241935		0.189104
ID4	Neutrophil	-0.09839		0.597172
CCL27	Neutrophil	0.172984		0.350556
S100A9	Plasmacytoid.dendritic.cell	-0.11516		0.53732
ADH1B	Plasmacytoid.dendritic.cell	0.354435		0.0511
LRP4	Plasmacytoid.dendritic.cell	-0.18669		0.313203
ID4	Plasmacytoid.dendritic.cell	-0.13024		0.483381
CCL27	Plasmacytoid.dendritic.cell	-0.1		0.59114
S100A9	Regulatory.T.cell	0.250479		0.174122
ADH1B	Regulatory.T.cell	-0.05161		0.782273
LRP4	Regulatory.T.cell	-0.76048	***	2.25e-06
ID4	Regulatory.T.cell	-0.54718	**	0.001704
CCL27	Regulatory.T.cell	-0.49758	**	0.004872
S100A9	T.follicular.helper.cell	0.27226		0.138409
ADH1B	T.follicular.helper.cell	0.048387		0.795633
LRP4	T.follicular.helper.cell	-0.5629	**	0.001183
ID4	T.follicular.helper.cell	-0.46129	**	0.009643
CCL27	T.follicular.helper.cell	-0.25363		0.168104
S100A9	Type.1.T.helper.cell	0.192195		0.300286
ADH1B	Type.1.T.helper.cell	-0.05927		0.750796
LRP4	Type.1.T.helper.cell	-0.60524	***	0.000405
ID4	Type.1.T.helper.cell	-0.51935	**	0.003127
CCL27	Type.1.T.helper.cell	-0.17621		0.341532
S100A9	Type.17.T.helper.cell	0.551578	**	0.001298
ADH1B	Type.17.T.helper.cell	-0.27984		0.127241
LRP4	Type.17.T.helper.cell	-0.32379		0.076023
ID4	Type.17.T.helper.cell	-0.55806	**	0.001326
CCL27	Type.17.T.helper.cell	-0.23508		0.202244
S100A9	Type.2.T.helper.cell	0.12645		0.497874
ADH1B	Type.2.T.helper.cell	-0.03831		0.83774
LRP4	Type.2.T.helper.cell	0.147177		0.427866
ID4	Type.2.T.helper.cell	0.045968		0.805692
CCL27	Type.2.T.helper.cell	0.01371		0.942141
S100A9	Effector.memory.CD4.T.cell	0.49874	**	0.004292
ADH1B	Effector.memory.CD4.T.cell	-0.27621		0.132407
LRP4	Effector.memory.CD4.T.cell	-0.36532	*	0.044019
ID4	Effector.memory.CD4.T.cell	-0.38065	*	0.035419
CCL27	Effector.memory.CD4.T.cell	-0.1996		0.280442
S100A9	Memory.B.cell	-0.33296		0.067205
ADH1B	Memory.B.cell	0.246774		0.1802
LRP4	Memory.B.cell	0.076613		0.681083
ID4	Memory.B.cell	0.143145		0.44075
CCL27	Memory.B.cell	0.179435		0.332653
S100A9	Central.memory.CD4.T.cell	0.288192		0.115901
ADH1B	Central.memory.CD4.T.cell	-0.1375		0.459141
LRP4	Central.memory.CD4.T.cell	-0.46855	**	0.008457
ID4	Central.memory.CD4.T.cell	-0.37581	*	0.037972
CCL27	Central.memory.CD4.T.cell	-0.16411		0.376112
S100A9	Central.memory.CD8.T.cell	-0.24685		0.180654
ADH1B	Central.memory.CD8.T.cell	-0.0629		0.73602
LRP4	Central.memory.CD8.T.cell	-0.02218		0.906002
ID4	Central.memory.CD8.T.cell	-0.13468		0.468489
CCL27	Central.memory.CD8.T.cell	-0.0629		0.73602
S100A9	Effector.memory.CD8.T.cell	0.149239		0.422968
ADH1B	Effector.memory.CD8.T.cell	-0.14234		0.443352
LRP4	Effector.memory.CD8.T.cell	-0.25081		0.173012
ID4	Effector.memory.CD8.T.cell	-0.2504		0.173722
CCL27	Effector.memory.CD8.T.cell	-0.21452		0.245455
